# Supplementary material for: Identification of Dihydropyrazolo[1,5-a]pyrazin-4(5H)-ones as Cyclic Products of β-Amidomethyl Vinyl Sulfone Alphavirus Cysteine Protease Inhibitors
Source: Pharmaceuticals (Basel). 2024 Jun 26;17(7):836. doi: 10.3390/ph17070836 (PMC11279629; doi:10.3390/ph17070836)
Supplement: Supplementary file 1 [file pharmaceuticals-17-00836-s001.zip]

Archive with 1 entries (1 files):
- pharmaceuticals-3076068-supplementary.pdf
